# Supplementary material for: The Role of Methylation Analysis in Distinguishing Cellular Myxoma from Low-Grade Myxofibrosarcoma
Source: Int J Mol Sci. 2024 May 8;25(10):5105. doi: 10.3390/ijms25105105 (PMC11121712; doi:10.3390/ijms25105105)
Supplement: Supplementary file 1 [file ijms-25-05105-s001.zip]

Archive with 1 entries (1 files):
- ijms-2961287-supplementary.pdf
